# Supplementary material for: Genomic and GWAS-Based Insights into Antimicrobial Resistance in Shewanella algae Isolated from Penaeus monodon
Source: Antibiotics (Basel). 2026 Apr 16;15(4):405. doi: 10.3390/antibiotics15040405 (PMC13113632; doi:10.3390/antibiotics15040405)
Supplement: Supplementary file 1 [file antibiotics-15-00405-s001.zip]

Archive with 4 entries (4 files):
- Supplement Table S1 S2 and S3_revisedPS.xlsx
- Fig S1 ANI edited.pdf
- Fig S2 Functional annotation of genes associated with colistin resistance.pdf
- Table S4 The related colistin A and polymyxin B resistant genes in VK101.pdf
